# Supplementary material for: Systematic review and meta-analysis of photon radiotherapy versus proton beam therapy for pediatric rhabdomyosarcoma: TRP-rhabdomyosarcoma 2024
Source: Int J Clin Oncol. 2025 Jun 10;30(8):1670–7. doi: 10.1007/s10147-025-02794-2 (PMC12296975; doi:10.1007/s10147-025-02794-2)
Supplement: Supplementary file 1 — Supplementary file1 (XLSX 26 KB) [file 10147_2025_2794_MOESM1_ESM.xlsx]

## Sheet: T1
	Table 1. Meta-regression analysis of potential predictive factors for 1- to 5-year overall survival and local control in Group 1 that excludes studies describing parameningeal-only rhabdomyosarcoma.
	Factors		estimate	se	zval	pval	ci.lb	ci.ub
	1-year OS	Modality of radiotherapy	0.2116	0.7012	0.3018	0.7628	-1.1627	1.5859
		Male-to-female ratio	-0.0115	0.0341	-0.3378	0.7355	-0.0784	0.0554
		Chemotherapy rate	-0.4183	0.3167	-1.3207	0.1866	-1.0391	0.2025
		Embryonal diagnosis rate	-0.0337	0.0216	-1.5613	0.1185	-0.076	0.0086
	2-year OS	Modality of radiotherapy	0.2888	0.3341	0.8644	0.3873	-0.366	0.9437
		Male-to-female ratio	-0.0146	0.0178	-0.8193	0.4126	-0.0494	0.0203
		Chemotherapy rate	-0.392	0.1246	-3.1463	0.0017	-0.6361	-0.1478	**
		Embryonal diagnosis rate	-0.0392	0.0111	-3.5481	0.0004	-0.0609	-0.0176	***
	3-year OS	Modality of radiotherapy	-0.1634	0.4439	-0.3681	0.7128	-1.0334	0.7066
		Male-to-female ratio	-0.0139	0.0204	-0.6805	0.4962	-0.0539	0.0261
		Chemotherapy rate	-0.4246	0.2122	-2.0007	0.0454	-0.8405	-0.0086	*
		Embryonal diagnosis rate	-0.0261	0.0144	-1.8136	0.0697	-0.0543	0.0021
	4-year OS	Modality of radiotherapy	-0.2199	0.4326	-0.5083	0.6112	-1.0677	0.628
		Male-to-female ratio	-0.0049	0.0202	-0.2429	0.8081	-0.0444	0.0346
		Chemotherapy rate	-0.4044	0.2021	-2.0007	0.0454	-0.8006	-0.0082	*
		Embryonal diagnosis rate	-0.0311	0.0149	-2.0939	0.0363	-0.0603	-0.002	*
	5-year OS	Modality of radiotherapy	0.1961	0.3889	0.5043	0.6141	-0.5661	0.9583
		Male-to-female ratio	-0.0203	0.0169	-1.2076	0.2272	-0.0534	0.0127
		Chemotherapy rate	-0.354	0.2023	-1.7496	0.0802	-0.7506	0.0426
		Embryonal diagnosis rate	-0.037	0.0155	-2.3806	0.0173	-0.0675	-0.0065	*
	1-year LC	Modality of radiotherapy	-1.1243	0.691	-1.6271	0.1037	-2.4786	0.23
		Male-to-female ratio	-0.0109	0.0172	-0.6316	0.5277	-0.0445	0.0228
		Chemotherapy rate	0.0554	0.2314	0.2393	0.8109	-0.3981	0.5088
		Embryonal diagnosis rate	0.0244	0.0282	0.865	0.387	-0.0309	0.0797
	2-year LC	Modality of radiotherapy	-0.8179	0.5674	-1.4415	0.1494	-1.9299	0.2941
		Male-to-female ratio	-0.0188	0.0194	-0.9705	0.3318	-0.0569	0.0192
		Chemotherapy rate	0.1168	0.1804	0.6475	0.5173	-0.2368	0.4704
		Embryonal diagnosis rate	0.0145	0.0161	0.8955	0.3705	-0.0172	0.0461
	3-year LC	Modality of radiotherapy	-0.8436	0.533	-1.5827	0.1135	-1.8882	0.2011
		Male-to-female ratio	-0.0197	0.0188	-1.0473	0.295	-0.0564	0.0171
		Chemotherapy rate	-0.0122	0.1672	-0.0732	0.9417	-0.34	0.3155
		Embryonal diagnosis rate	0.0065	0.0163	0.3974	0.6911	-0.0255	0.0385
	4-year LC	Modality of radiotherapy	-0.8392	0.556	-1.5093	0.1312	-1.9289	0.2506
		Male-to-female ratio	-0.0071	0.0184	-0.3847	0.7004	-0.0431	0.029
		Chemotherapy rate	-0.1314	0.1705	-0.7707	0.4409	-0.4657	0.2028
		Embryonal diagnosis rate	0.002	0.0196	0.101	0.9195	-0.0364	0.0404
	5-year LC	Modality of radiotherapy	-0.599	0.506	-1.1839	0.2365	-1.5907	0.3927
		Male-to-female ratio	-0.004	0.0165	-0.2452	0.8063	-0.0364	0.0283
		Embryonal diagnosis rate	0.0082	0.0159	0.5183	0.6042	-0.0229	0.0393
	p-values: *<0.05, **<0.01, *** p<0.001. Abbreviations: OS, overall survival; LC, local control.

## Sheet: ST1
	Supplementary Table 1. List of selected articles
	Author(s)	Year	Modality	Assigned group	Study design	n	Embryonal rate	Parameningeal rate	1y OS (%)	3y OS (%)	1y PFS (%)	3y PFS (%)	1y LC (%)	3y LC (%)
	Meazza C	2005	X	1	R	81	77.7778	24.6914	n.d.	n.d.	n.d.	n.d.	n.d.	n.d.
	Raney RB	2011	X	1	P	264	100	0	98	96	92	89	n.d.	n.d.
	Raney RB	2011	X	1	P	78	100	3.84615	97	89	91	87	n.d.	n.d.
	Yang JC	2012	X	1	R	41	41.4634	34.1463	n.d.	n.d.	n.d.	n.d.	98	90
	Dharmarajan KV	2012	X	1	P2	47	44.6809	38.2979	n.d.	n.d.	n.d.	n.d.	96	89
	Bisogno G	2012	X	1	R	163	59.5092	18.4049	74	62.6	87	52.8	100	98
	Lin C	2012	X	1	R	87	56.3218	63.2184	n.d.	n.d.	94	76	97	85
	Lin C	2012	X	1	R	288	48.9583	37.8472	n.d.	n.d.	94	73	95	84
	Eaton BR	2013	X	1	R	37	62.1622	0	100	96	95	88	100	91
	Wolden SL	2015	X	1	R	280	100	n.d.	88	71	88	71	95	81
	Wolden SL	2015	X	1	R	143	0	n.d.	n.d.	n.d.	n.d.	n.d.	96	83
	Schoot RA	2015	X	1	R	31	74.1935	54.8387	n.d.	n.d.	n.d.	n.d.	n.d.	n.d.
	Hendricks M	2016	X	1	R	75	76	22.6667	75	62	n.d.	n.d.	n.d.	n.d.
	Casey DL	2019	X	1	R	51	70.5882	82.3529	n.d.	n.d.	n.d.	n.d.	95	90
	Tinkle CL	2020	X	1	P2	68	n.d.	29.4118	84	70	n.d.	n.d.	94	92
	Ben-Arush M	2022	X	1	R	143	100	41.2587	88	73	85	66	n.d.	n.d.
	Ladra MM	2014	PBT	1	P2	57	71.9298	47.3684	91	80	80	73	86	81
	Leiser D	2016	PBT	1	R	83	89.1566	55.4217	88	84	n.d.	n.d.	n.d.	80
	Mizumoto M	2018	PBT	1	R	55	56.3636	5.45455	91.9	84.8	81.6	72.4	95.6	93
	Indelicato DJ	2019	PBT	1	R	31	77.4194	0	100	90	83	80	85	83
	Ludmir EB	2019	PBT	1	R	46	69.5652	54.3478	91	83	76	62	n.d.	n.d.
	Casey DL	2019	PBT	1	R	25	96	68	n.d.	n.d.	n.d.	n.d.	85.4	78
	Buszek SM	2020	PBT	1	R	94	75.5319	26.5957	98	72	89	65	90	85
	Suzuki R	2021	PBT	1	R	48	54.1667	n.d.	96	94.2	85	68.8	89	79.3
	Parekh AD	2021	PBT	1	R	37	67.5676	21.6216	95	83	84	78	91	83
	Michalski JM	2004	X	2	R	595	n.d.	100	92	76	90	72	90	84
	Douglas JG	2007	X	2	R	26	88.4615	100	n.d.	n.d.	100	86	100	92
	Bisogno G	2008	X	2	R	84	73.8095	100	87	76	n.d.	n.d.	n.d.	n.d.
	Spalding AC	2013	X	2	R	198	76.7677	100	n.d.	n.d.	n.d.	n.d.	93	82
	Spalding AC	2013	X	2	R	192	57.2917	100	n.d.	n.d.	n.d.	n.d.	95	82
	Eaton BR	2013	X	2	R	18	66.6667	100	82	76	84	69	100	92
	Yang JC	2013	X	2	R	47	57.4468	100	n.d.	n.d.	n.d.	n.d.	95	86
	Childs SK	2012	PBT	2	R	17	64.7059	100	88	64	69	59	n.d.	n.d.
	Weber DC	2015	PBT	2	R	39	97.4359	100	80	73	90	72	n.d.	n.d.
	Ladra MM	2015	PBT	2	R	24	100	100	82	64	n.d.	52	80	59
	Bradley JA	2019	PBT	2	R	24	0	100	71	58	58	40	84	66
	Doyen J	2019	PBT	2	R	46	60.8696	100	93	86	86	68	90	83.8
	Abbreviations: P, prospective study; R, retrospective study; P2, phase 2 study; PBT, proton beam therapy; X, photon radiotherapy.

## Sheet: ST2
	Table 2. Meta-regression analysis of potential predictive factors for 1- to 5-year overall survival and local control among patients in Group 2 that includes only parameningeal rhabdomyosarcoma.
	Factors		Estimate	se	zval	pval	ci.lb	ci.ub
	1-year OS	Modality of radiotherapy	-0.2923	0.5221	-0.5598	0.5756	-1.3157	0.7311
		Chemotherapy rate	-0.0096	0.0247	-0.3909	0.6959	-0.058	0.0387
		Embryonal diagnosis rate	-0.0046	0.0065	-0.7144	0.475	-0.0173	0.008
	2-year OS	Modality of radiotherapy	-0.3503	0.3354	-1.0445	0.2963	-1.0076	0.307
		Chemotherapy rate	-0.005	0.0193	-0.2594	0.7954	-0.0428	0.0328
		Embryonal diagnosis rate	-0.0057	0.0044	-1.2783	0.2011	-0.0143	0.003
	3-year OS	Modality of radiotherapy	-0.3412	0.3413	-0.9996	0.3175	-1.0101	0.3278
		Chemotherapy rate	0.0008	0.0169	0.0462	0.9632	-0.0324	0.0339
		Embryonal diagnosis rate	-0.0036	0.0042	-0.8719	0.3832	-0.0118	0.0045
	4-year OS	Modality of radiotherapy	-0.085	0.6282	-0.1353	0.8923	-1.3163	1.1463
		Chemotherapy rate	0.0003	0.0343	0.0074	0.9941	-0.067	0.0675
		Embryonal diagnosis rate	0.0118	0.0216	0.5462	0.5849	-0.0305	0.0541
	5-year OS	Modality of radiotherapy	-0.3632	0.4308	-0.843	0.3992	-1.2076	0.4812
		Chemotherapy rate	0.0048	0.0555	0.0872	0.9305	-0.104	0.1137
		Embryonal diagnosis rate	-0.0026	0.0156	-0.1645	0.8694	-0.0332	0.0281
	1-year LC	Modality of radiotherapy	-0.9791	0.3815	-2.5669	0.0103	-1.7268	-0.2315	*
		Chemotherapy rate	0.0684	0.0794	0.8624	0.3884	-0.0871	0.224
		Embryonal diagnosis rate	0.0037	0.0074	0.4926	0.6223	-0.0109	0.0182
	2-year LC	Modality of radiotherapy	-0.3803	0.3162	-1.2028	0.229	-1	0.2394
		Chemotherapy rate	0.0281	0.0309	0.9106	0.3625	-0.0324	0.0886
		Embryonal diagnosis rate	-0.0012	0.0061	-0.1918	0.8479	-0.0132	0.0108
	3-year LC	Modality of radiotherapy	-0.7147	0.3257	-2.1944	0.0282	-1.353	-0.0764	*
		Chemotherapy rate	0.0299	0.0311	0.9616	0.3363	-0.0311	0.0909
		Embryonal diagnosis rate	0.0018	0.006	0.2946	0.7683	-0.01	0.0135
	4-year LC	Modality of radiotherapy	-0.5542	0.6798	-0.8152	0.415	-1.8865	0.7782
		Chemotherapy rate	0.0331	0.0511	0.6479	0.517	-0.0671	0.1333
		Embryonal diagnosis rate	0.0086	0.0172	0.4997	0.6173	-0.0252	0.0424
	5-year LC	Modality of radiotherapy	-1.5082	1.0925	-1.3805	0.1674	-3.6494	0.633
		Chemotherapy rate	0.0138	0.0549	0.2518	0.8012	-0.0938	0.1214
		Embryonal diagnosis rate	-0.0152	0.0246	-0.617	0.5372	-0.0633	0.033
	p-values: *<0.05, **<0.01, *** p<0.001. Abbreviations: OS, overall survival; LC, local control.
